# Supplementary material for: Chemical Behavior and Bioactive Properties of Spinorphin Conjugated to 5,5′-Dimethyl- and 5,5′-Diphenylhydantoin Analogs
Source: Pharmaceuticals (Basel). 2024 Jun 12;17(6):770. doi: 10.3390/ph17060770 (PMC11206695; doi:10.3390/ph17060770)
Supplement: Supplementary file 1 [file pharmaceuticals-17-00770-s001.zip]

Archive with 2 entries (1 files):
- pharmaceuticals-3012977-supplementary/
- pharmaceuticals-3012977-supplementary/siplementary files.pdf
